# Supplementary material for: Paper-Based Exosomal MicroRNA-21 Detection for Wound Monitoring: A Proof of Concept and Clinical Validation Trial Study
Source: Int J Mol Sci. 2023 Jun 6;24(12):9822. doi: 10.3390/ijms24129822 (PMC10298464; doi:10.3390/ijms24129822)
Supplement: Supplementary file 1 [file ijms-24-09822-s001.zip]

Archive with 1 entries (1 files):
- ijms-2397790-supplementary.pdf
